# Supplementary material for: The Relationship between Visceral Fat Accumulation and Risk of Cardiometabolic Multimorbidity: The Roles of Accelerated Biological Aging
Source: Nutrients. 2025 Apr 21;17(8):1397. doi: 10.3390/nu17081397 (PMC12030224; doi:10.3390/nu17081397)
Supplement: Supplementary file 1 [file nutrients-17-01397-s001.zip]

Archive with 4 entries (4 files):
- FigureS1.pdf
- FigureS2.pdf
- FigureS3.pdf
- nutrients-3568361 - supplementary.pdf
